# Supplementary material for: Piezoelectric nanofiber–based intelligent hearing system
Source: Sci Adv. 2025 May 7;11(19):eadl2741. doi: 10.1126/sciadv.adl2741 (PMC12057686; doi:10.1126/sciadv.adl2741)
Supplement: Supplementary file 2 — Movies S1 to S4 [file sciadv.adl2741_movies_s1_to_s4.zip]

Archive with 4 entries (4 files):
- adl2741_movie_s1.mp4
- adl2741_movie_s2.mp4
- adl2741_movie_s3.mp4
- adl2741_movie_s4.mp4
